# Supplementary material for: Dissecting the shared genetic architecture of bipolar disorder, major depressive disorder, and attention-deficit hyperactivity disorder
Source: PLoS One. 2026 Feb 23;21(2):e0333571. doi: 10.1371/journal.pone.0333571 (PMC12928397; doi:10.1371/journal.pone.0333571)
Supplement: S5 Table — (XLSX) [file pone.0333571.s021.xlsx]

## Sheet: S5
Supplementary Table 5. MAGMA gene-level association results for the latent factor F1 using the iPSC-derived neuronal Hi-C annotation.
