# Supplementary material for: Dissecting the shared genetic architecture of bipolar disorder, major depressive disorder, and attention-deficit hyperactivity disorder
Source: PLoS One. 2026 Feb 23;21(2):e0333571. doi: 10.1371/journal.pone.0333571 (PMC12928397; doi:10.1371/journal.pone.0333571)
Supplement: S31 Table — The column univ_GWAS_sig denotes which phenotypes the respective SNP association reached GWAS significance for. (XLSX) [file pone.0333571.s047.xlsx]

## Sheet: S31
Supplementary Table 31. LD-independent genome-wide significant SNPs (P < 5e-8) associated with the latent factor F1 after clumping at r² < 0.1. The column univ_GWAS_sig denotes which phenotypes the respective SNP association reached GWAS significance for.
